# Supplementary material for: Network-based discovery of regulatory drivers of cognitive decline in alzheimer’s disease
Source: NPJ Aging. 2026 Jul 16;12(1):95. doi: 10.1038/s41514-026-00443-0 (PMC13376175; doi:10.1038/s41514-026-00443-0)
Supplement: Supplementary file 2 — Supplementary Data S1 [file 41514_2026_443_MOESM2_ESM.xlsx]

## Sheet: Sheet1
	MESP1-ZC3H12D	ETS2-ZSCAN20	POU2F2-DNAH5	TCF7-FDXACB1	ZNF597-UFC1	ZNF808-ART3	MTF1-CYLD	ATOH8-PEX5	ZIC5-FRMPD2B	CIC-LRRC37A4P	NEUROD1-PEX5	ZNF225-ENSG00000272576	HIC2-ENSG00000234841	OVOL2-ZNF830	TP73-ARSF	NFYB-EBPL	CIC-AGAP4	MTF1-CZIB	ZNF550-AGAP12P	ZNF879-APIP	ZNF69-BAG1	ZNF548-INHBA
Actin Binding (GO:0003779)																						✔
Acute myeloid leukemia		✔
Adherens Junction (GO:0005912)																						✔
Adrenergic Receptor Binding (GO:0031690)																						✔
Adrenergic signaling in cardiomyocytes																						✔
Amyotrophic lateral sclerosis					✔
Ankyrin Binding (GO:0030506)																						✔
Apical Dendrite (GO:0097440)																						✔
Asymmetric Synapse (GO:0032279)																						✔
Autophagy																						✔
Axon (GO:0030424)																						✔
Axon guidance																						✔
Bounding Membrane Of Organelle (GO:0098588)																						✔
Breast cancer				✔
C3HC4-type RING Finger Domain Binding (GO:0055131)																						✔
Cadherin Binding (GO:0045296)																						✔
Calcium Channel Complex (GO:0034704)																						✔
Calcium signaling pathway																						✔
Catalytic Activity, Acting On A tRNA (GO:0140101)					✔
Cell-Cell Junction (GO:0005911)																						✔
Cell-Substrate Junction (GO:0030055)																						✔
Central carbon metabolism in cancer																						✔
Cholesterol Homeostasis																✔
Cholinergic synapse																						✔
Chromosome (GO:0005694)					✔
Circadian entrainment																						✔
Cis-Regulatory Region Sequence-Specific DNA Binding (GO:0000987)						✔	✔							✔			✔
Colorectal cancer				✔
Cytoplasmic Stress Granule (GO:0010494)					✔
Cytoskeleton (GO:0005856)																						✔
DNA-binding Transcription Repressor Activity, RNA Polymerase II-specific (GO:0001227)							✔
Dendrite (GO:0030425)																						✔
Diabetic cardiomyopathy					✔
Dopaminergic synapse																						✔
Double-Stranded DNA Binding (GO:0003690)							✔
E2F Targets					✔											✔
Early Endosome (GO:0005769)																						✔
Endocytosis																						✔
Endolysosome (GO:0036019)		✔
Endometrial cancer		✔
Endoplasmic Reticulum Membrane (GO:0005789)																						✔
ErbB signaling pathway																						✔
Exocytic Vesicle Membrane (GO:0099501)																						✔
Extrinsic Component Of Cytoplasmic Side Of Plasma Membrane (GO:0031234)																						✔
Ficolin-1-Rich Granule (GO:0101002)																						✔
Focal Adhesion (GO:0005925)																						✔
Focal adhesion																						✔
G2-M Checkpoint					✔											✔
GABA-ergic Synapse (GO:0098982)																						✔
GABAergic synapse																						✔
GDP Binding (GO:0019003)																						✔
GTPase Activity (GO:0003924)																						✔
GTPase Binding (GO:0051020)																						✔
GTPase Regulator Activity (GO:0030695)																						✔
Gastric cancer				✔
Glutamate Receptor Binding (GO:0035254)																						✔
Glutamatergic Synapse (GO:0098978)																						✔
Glutamatergic synapse																						✔
Glycolysis																						✔
Glycosaminoglycan biosynthesis																						✔
Glyoxylate and dicarboxylate metabolism																✔
GnRH secretion																						✔
Golgi Membrane (GO:0000139)																						✔
Guanyl-Nucleotide Exchange Factor Activity (GO:0005085)																						✔
Hedgehog signaling pathway																						✔
Hepatocellular carcinoma				✔
Herpes simplex virus 1 infection	✔					✔	✔										✔
Hippo signaling pathway				✔																		✔
Histone Acetyltransferase Activity (GO:0004402)					✔
Histone H3 Acetyltransferase Activity (GO:0010484)					✔
Histone H3K14 Acetyltransferase Activity (GO:0036408)					✔
Histone H4 Acetyltransferase Activity (GO:0010485)					✔
Histone H4K12 Acetyltransferase Activity (GO:0043997)					✔
Histone H4K16 Acetyltransferase Activity (GO:0046972)					✔
Histone H4K5 Acetyltransferase Activity (GO:0043995)					✔
Histone H4K8 Acetyltransferase Activity (GO:0043996)					✔
INO80-type Complex (GO:0097346)					✔
Ino80 Complex (GO:0031011)					✔
Inositol phosphate metabolism																						✔
Insulin signaling pathway																						✔
Intracellular Membrane-Bounded Organelle (GO:0043231)					✔
Intracellular Non-Membrane-Bounded Organelle (GO:0043232)					✔
Intracellular Organelle Lumen (GO:0070013)																✔
Ionotropic Glutamate Receptor Binding (GO:0035255)																						✔
Ionotropic Glutamate Receptor Complex (GO:0008328)																						✔
Iron Ion Binding (GO:0005506)					✔
Kinesin Binding (GO:0019894)																						✔
Long-term potentiation																						✔
Longevity regulating pathway																						✔
Lysosome (GO:0005764)																						✔
MAP Kinase Tyrosine Phosphatase Activity (GO:0033550)																						✔
MAP Kinase Tyrosine/Serine/Threonine Phosphatase Activity (GO:0017017)																						✔
MAPK signaling pathway																						✔
Mannose type O-glycan biosynthesis																						✔
Melanogenesis																						✔
Methylated Histone Binding (GO:0035064)					✔
Microtubule (GO:0005874)																						✔
Microtubule Binding (GO:0008017)																						✔
Microtubule Cytoskeleton (GO:0015630)																						✔
Mitochondrial Inner Membrane (GO:0005743)					✔
Mitochondrial Matrix (GO:0005759)																✔
Mitochondrial Membrane (GO:0031966)					✔
Mitotic Spindle																						✔
Morphine addiction																						✔
Myc Targets V1					✔											✔						✔
Myc Targets V2					✔
NADH Dehydrogenase Activity (GO:0003954)					✔
Neuron Projection (GO:0043005)																						✔
Non-Motile Cilium (GO:0097730)																						✔
Non-alcoholic fatty liver disease					✔
Nuclear Chromosome (GO:0000228)					✔
Nuclear Lumen (GO:0031981)					✔
Nuclear Membrane (GO:0031965)																						✔
Nuclear Receptor Binding (GO:0016922)					✔
Nuclear Thyroid Hormone Receptor Binding (GO:0046966)					✔
Nucleolus (GO:0005730)					✔
Nucleus (GO:0005634)					✔									✔
Organelle Inner Membrane (GO:0019866)					✔
Oxidative Phosphorylation					✔
Oxidative phosphorylation					✔
Oxidoreduction-Driven Active Transmembrane Transporter Activity (GO:0015453)					✔
Oxytocin signaling pathway																						✔
PTW/PP1 Phosphatase Complex (GO:0072357)					✔
Parkinson disease					✔
Pathways of neurodegeneration					✔																	✔
Phosphatidylinositol Phosphate 4-Phosphatase Activity (GO:0034596)																						✔
Phosphatidylinositol signaling system																						✔
Phospholipase D signaling pathway																						✔
Phosphoserine Residue Binding (GO:0050815)					✔
Postsynaptic Density (GO:0014069)																						✔
Postsynaptic Density Membrane (GO:0098839)																						✔
Postsynaptic Specialization Membrane (GO:0099634)																						✔
Potassium Channel Activity (GO:0005267)																						✔
Potassium Channel Complex (GO:0034705)																						✔
Potassium Ion Transmembrane Transporter Activity (GO:0015079)																						✔
Precatalytic Spliceosome (GO:0071011)					✔
Prenyltransferase Activity (GO:0004659)					✔
Prion disease					✔
Protein Kinase Inhibitor Activity (GO:0004860)																						✔
Protein Phosphatase 2A Binding (GO:0051721)																						✔
Protein Phosphatase 4 Complex (GO:0030289)					✔
Protein Phosphatase Regulator Activity (GO:0019888)					✔
Protein Secretion					✔																	✔
Protein Serine/Threonine Kinase Activity (GO:0004674)																						✔
Protein Tyrosine Phosphatase Activity (GO:0004725)																						✔
Protein Tyrosine/Threonine Phosphatase Activity (GO:0008330)																						✔
Protein processing in endoplasmic reticulum																						✔
Proteoglycans in cancer																						✔
Proton-Transporting V-type ATPase, V0 Domain (GO:0033179)					✔
Purine Ribonucleoside Triphosphate Binding (GO:0035639)																						✔
RNA Binding (GO:0003723)					✔
RNA Methyltransferase Activity (GO:0008173)					✔
RNA Polymerase II Cis-Regulatory Region Sequence-Specific DNA Binding (GO:0000978)						✔	✔							✔			✔
RNA Polymerase II Transcription Regulatory Region Sequence-Specific DNA Binding (GO:0000977)						✔	✔							✔			✔
Rap1 signaling pathway																						✔
Ras signaling pathway																						✔
Regulation of actin cytoskeleton																						✔
Renal cell carcinoma					✔
Retrograde endocannabinoid signaling																						✔
Ribonucleoside Triphosphate Phosphatase Activity (GO:0017111)																						✔
Rough Endoplasmic Reticulum (GO:0005791)													✔
Salmonella infection																						✔
Sequence-Specific DNA Binding (GO:0043565)							✔
Sequence-Specific Double-Stranded DNA Binding (GO:1990837)							✔							✔
Serotonergic synapse																						✔
Signaling Receptor Complex Adaptor Activity (GO:0030159)																						✔
Signaling pathways regulating pluripotency of stem cells				✔
Small GTPase Binding (GO:0031267)																						✔
Sphingolipid signaling pathway																						✔
Spliceosomal snRNP Complex (GO:0097525)					✔
Spliceosome					✔
Steroid biosynthesis																✔
Synaptic Membrane (GO:0097060)																						✔
Synaptic Vesicle Membrane (GO:0030672)																						✔
Synaptic vesicle cycle																						✔
TNF-alpha Signaling via NF-kB																						✔
Tau Protein Binding (GO:0048156)																						✔
Thermogenesis					✔
Thyroid hormone signaling pathway					✔
Transcription Cis-Regulatory Region Binding (GO:0000976)							✔							✔
Transcription Regulatory Region Nucleic Acid Binding (GO:0001067)														✔
Transition Metal Ion Binding (GO:0046914)							✔
U2-type Precatalytic Spliceosome (GO:0071005)					✔
U2-type Spliceosomal Complex (GO:0005684)					✔
UV Response Dn																						✔
UV Response Up																						✔
Ubiquitin Protein Ligase Binding (GO:0031625)					✔																	✔
Ubiquitin mediated proteolysis					✔
Ubiquitin-Like Protein Conjugating Enzyme Activity (GO:0061650)					✔
Ubiquitin-Like Protein Ligase Binding (GO:0044389)					✔																	✔
Ubiquitin-Like Protein Transferase Activity (GO:0019787)																						✔
Ubiquitin-Protein Transferase Activity (GO:0004842)																						✔
Ubiquitin-Ubiquitin Ligase Activity (GO:0034450)					✔
Vacuolar Proton-Transporting V-type ATPase, V0 Domain (GO:0000220)					✔
Voltage-Gated Monoatomic Cation Channel Activity (GO:0022843)																						✔
Voltage-Gated Potassium Channel Activity (GO:0005249)																						✔
Voltage-Gated Potassium Channel Complex (GO:0008076)																						✔
Wnt signaling pathway				✔																		✔
Wnt-beta Catenin Signaling				✔
Zinc Ion Binding (GO:0008270)							✔											✔
cAMP signaling pathway									✔													✔
cullin-RING Ubiquitin Ligase Complex (GO:0031461)																						✔
mRNA 3'-UTR Binding (GO:0003730)					✔
mRNA Binding (GO:0003729)					✔
mRNA surveillance pathway					✔
mTOR signaling pathway																						✔
mTORC1 Signaling																✔
poly(A) Binding (GO:0008143)					✔
tRNA Methyltransferase Activity (GO:0008175)					✔
trans-Golgi Network (GO:0005802)																						✔
trans-Golgi Network Membrane (GO:0032588)																						✔
