# Supplementary material for: Network-based discovery of regulatory drivers of cognitive decline in alzheimer’s disease
Source: NPJ Aging. 2026 Jul 16;12(1):95. doi: 10.1038/s41514-026-00443-0 (PMC13376175; doi:10.1038/s41514-026-00443-0)
Supplement: Supplementary file 3 — Supplementary Data S2 [file 41514_2026_443_MOESM3_ESM.xlsx]

## Sheet: Sheet1
Batch	Raw_Cohort_Count	Final_Cohort_Count
5	31	29
2	29	27
3	28	27
6	23	22
1	22	22
4	22	19
7	18	0
8	9	8
0	6	0
